# Supplementary material for: Mechanisms of a Cyclobutane-Fused Lactone Hydrolysis in Alkaline and Acidic Conditions
Source: Molecules. 2021 Jun 9;26(12):3519. doi: 10.3390/molecules26123519 (PMC8226438; doi:10.3390/molecules26123519)
Supplement: Supplementary file 1 [file molecules-26-03519-s001.zip]

Archive with 1 entries (1 files):
- molecules-1236527-supplementary.pdf
